# Supplementary material for: Influence of task decision autonomy on physical ergonomics and robot performances in an industrial human–robot collaboration scenario
Source: Front Robot AI. 2022 Sep 27;9:943261. doi: 10.3389/frobt.2022.943261 (PMC9551648; doi:10.3389/frobt.2022.943261)
Supplement: Supplementary file 1 [file DataSheet1.ZIP]

Archive with 2 entries (2 files):
- distances.pkl
- physicalErgonomics.pkl
